# Supplementary material for: Species and abundance of ectoparasitic flies (Diptera) in pied flycatcher nests in Fennoscandia
Source: Parasit Vectors. 2015 Dec 21;8:648. doi: 10.1186/s13071-015-1267-6 (PMC4687113; doi:10.1186/s13071-015-1267-6)
Supplement: Additional file 2: — Genetic distances between individual sequences. (XLSX 18 kb) [file 13071_2015_1267_MOESM2_ESM.xlsx]

## Sheet: Ornithomya_distances
Ornithomya	KF453423 O. chloropus	KF453422 O. biloba	EF531212 O. biloba	KF453421 O. avicularia	TE-14-68	TE-14-60	TE-A-134	TE-14-73	TE-14-27	TE-14-76	TE-14-26	EF531211 O. avicularia	TE-14-77	TE-14-75	TE-14-49	TE-14-45	TE-14-23a	TE-14-14	TE-C-165	TE-14-54	TE-14-39	TE-12-1	TE-14-47	TE-14-17	TE-14-15	TE-C-24	TE-C-2B	TE-C-68	TE-C-2	KF453424 O. fringillina	EF531214 O. fringillina	EF531227 O. anchineura
KF453423 O. chloropus	na
KF453422 O. biloba	89.2
EF531212 O. biloba	89.2	100
KF453421 O. avicularia	91.5	91.5	91.5
TE-14-68	91.5	91.5	91.5	100
TE-14-60	91.5	91.5	91.5	100	100
TE-A-134	91.5	91.5	91.5	100	100	100
TE-14-73	91.5	91.5	91.5	100	100	100	100
TE-14-27	91.2	91.2	91.2	99.7	99.7	99.7	99.7	99.7
TE-14-76	90.9	91.2	91.2	99.4	99.4	99.4	99.4	99.4	99.1
TE-14-26	90.9	91.2	91.2	99.4	99.4	99.4	99.4	99.4	99.1	100
EF531211 O. avicularia	90.9	91.2	91.2	99.4	99.4	99.4	99.4	99.4	99.1	100	100
TE-14-77	91.2	91.2	91.2	99.7	99.7	99.7	99.7	99.7	99.4	99.7	99.7	99.7
TE-14-75	91.2	91.2	91.2	99.7	99.7	99.7	99.7	99.7	99.4	99.7	99.7	99.7	100
TE-14-49	91.3	88.8	88.8	92.2	92.2	92.2	92.2	92.2	91.9	92.5	92.5	92.5	92.5	92.5
TE-14-45	90.9	88.9	88.9	92	92	92	92	92	91.8	92.3	92.3	92.3	92.3	92.3	99.3
TE-14-23a	91.8	89.2	89.2	92.6	92.6	92.6	92.6	92.6	92.3	92.3	92.3	92.3	92.3	92.3	99.6	99.1
TE-14-14	91.8	89.2	89.2	92.6	92.6	92.6	92.6	92.6	92.3	92.3	92.3	92.3	92.3	92.3	99.6	99.1	100
TE-C-165	91.5	88.9	88.9	92.6	92.6	92.6	92.6	92.6	92.3	92.9	92.9	92.9	92.9	92.9	99.6	99.1	99.4	99.4
TE-14-54	91.5	88.9	88.9	92.3	92.3	92.3	92.3	92.3	92	92.6	92.6	92.6	92.6	92.6	99.9	99.4	99.7	99.7	99.7
TE-14-39	91.5	88.9	88.9	92.3	92.3	92.3	92.3	92.3	92	92.6	92.6	92.6	92.6	92.6	99.9	99.4	99.7	99.7	99.7	100
TE-12-1	91.5	88.9	88.9	92.3	92.3	92.3	92.3	92.3	92	92.6	92.6	92.6	92.6	92.6	99.9	99.4	99.7	99.7	99.7	100	100
TE-14-47	91.5	88.9	88.9	92.3	92.3	92.3	92.3	92.3	92	92.6	92.6	92.6	92.6	92.6	99.9	99.4	99.7	99.7	99.7	100	100	100
TE-14-17	91.5	88.9	88.9	92.3	92.3	92.3	92.3	92.3	92	92.6	92.6	92.6	92.6	92.6	99.9	99.4	99.7	99.7	99.7	100	100	100	100
TE-14-15	91.5	88.9	88.9	92.3	92.3	92.3	92.3	92.3	92	92.6	92.6	92.6	92.6	92.6	99.9	99.4	99.7	99.7	99.7	100	100	100	100	100
TE-C-24	91.5	88.9	88.9	92.3	92.3	92.3	92.3	92.3	92	92.6	92.6	92.6	92.6	92.6	99.9	99.4	99.7	99.7	99.7	100	100	100	100	100	100
TE-C-2B	91.5	88.9	88.9	92.3	92.3	92.3	92.3	92.3	92	92.6	92.6	92.6	92.6	92.6	99.9	99.4	99.7	99.7	99.7	100	100	100	100	100	100	100
TE-C-68	91.5	88.9	88.9	92.3	92.3	92.3	92.3	92.3	92	92.6	92.6	92.6	92.6	92.6	99.9	99.4	99.7	99.7	99.7	100	100	100	100	100	100	100	100
TE-C-2	91.5	88.9	88.9	92.3	92.3	92.3	92.3	92.3	92	92.6	92.6	92.6	92.6	92.6	99.9	99.4	99.7	99.7	99.7	100	100	100	100	100	100	100	100	100
KF453424 O. fringillina	90.6	92.3	92.3	94	94	94	94	94	93.8	93.8	93.8	93.8	93.8	93.8	92.2	92.3	92.6	92.6	92.3	92.3	92.3	92.3	92.3	92.3	92.3	92.3	92.3	92.3	92.3
EF531214 O. fringillina	91.2	94	94	94	94	94	94	94	93.8	93.8	93.8	93.8	93.8	93.8	92.5	92.3	92.9	92.9	92.6	92.6	92.6	92.6	92.6	92.6	92.6	92.6	92.6	92.6	92.6	96.6
EF531227 O. anchineura	90.6	88.1	88.1	91.5	91.5	91.5	91.5	91.5	91.2	91.8	91.8	91.8	91.8	91.8	98.7	98.3	98.6	98.6	98.6	98.9	98.9	98.9	98.9	98.9	98.9	98.9	98.9	98.9	98.9	91.8	91.5
EF531213 O. chloropus	99.6	88.8	88.8	91.1	91.1	91.1	91.1	91.1	90.8	90.5	90.5	90.5	90.8	90.8	90.9	90.5	91.3	91.3	91.1	91.1	91.1	91.1	91.1	91.1	91.1	91.1	91.1	91.1	91.1	90.2	90.8	90.2

## Sheet: Protocalliphora_distances
Protocalliphora	GQ409352 P. azurea	JN582237 P. sp. BOLD:AAH3029	TE-P-40_T3	FR719180 P. azurea	HE614022 P. azurea	JQ807061 P. bennetti	JQ807060 P. bennetti	JQ807067 P. sp.AX76	AF295559 P. sialia	JQ807064 P. sialia	HM639975 P. occidentalis	JQ807066 P. rugosa	JQ807062 P. occidentalis	JQ807065 P. rugosa
JN582237 P. sp. BOLD:AAH3029	99.3
TE-P-40_T3	99.6	99.7
FR719180 P. azurea	99.6	99.7	100
HE614022 P. azurea	99.6	99.7	100	100
JQ807061 P. bennetti	94.7	95.1	95.1	95.1	95.1
JQ807060 P. bennetti	94.7	95.1	95.1	95.1	95.1	100
JQ807067 P. sp. AX76	94.7	95.1	95.1	95.1	95.1	99	99
AF295559 P. sialia	94	94.4	94.4	94.4	94.4	97.7	97.7	98.7
JQ807064 P. sialia	94.7	95.1	95.1	95.1	95.1	98.4	98.4	99.3	99.3
HM639975 P. occidentalis	94.7	95.1	95.1	95.1	95.1	98.4	98.4	99.3	99.3	100
JQ807066 P. rugosa	94.7	95.1	95.1	95.1	95.1	98.4	98.4	99.3	99.3	100	100
JQ807062 P. occidentalis	94.7	95.1	95.1	95.1	95.1	98.4	98.4	99.3	99.3	100	100	100
JQ807065 P. rugosa	94.7	95.1	95.1	95.1	95.1	98.4	98.4	99.3	99.3	100	100	100	100
